# Supplementary material for: Integration of synaptic phototransistors and quantum dot light-emitting diodes for visualization and recognition of UV patterns
Source: Sci Adv. 2022 Oct 12;8(41):eabq3101. doi: 10.1126/sciadv.abq3101 (PMC9555778; doi:10.1126/sciadv.abq3101)
Supplement: Supplementary file 2 — Movie S1 [file sciadv.abq3101_movie_s1.zip]

Archive with 1 entries (1 files):
- sciadv.abq3101_movie_s1.mp4
